# Supplementary material for: Campylobacter fetus foodborne illness outbreak in the elderly
Source: Front Microbiol. 2023 Jul 6;14:1194243. doi: 10.3389/fmicb.2023.1194243 (PMC10361658; doi:10.3389/fmicb.2023.1194243)
Supplement: Supplementary file 1 [file Table_1.XLSX]

## Sheet: Sheet1
Table S1. Virulence factors identified in Campylobacter fetus
Protein name	Protein sequence
Cytolethal distending toxin subunit A 1	MKRFKFKNIIFAIFIGCSSSAYEQTNKFPNTIKNPLNSAPTTAHYKPVLLAAANDLVRGPNKPVNPSNPFDDTKVFYNTPSVSDYVSIIGQNDALITIWALAPLNWVWGYSPLNSRSFGDARIWRFIIYPKNFVQIQNKKTGTCINAYQNGIVHIPCEDTNQAQFWELKPFSNGTVLIKNFASQTCLQSNSTKGYSYYGLYLVDCAEKAINLDQQWQIIAPAMTTSPIPLPSR
Cytolethal distending toxin subunit B 1	MKNIYLILFCFSLSFGAIENYNLATWNMQGSSASTESKWNVNVRQLIAGSNAADILFIQEAGSLPHSAVQSQRVVQRGGIPVHEYIWNLGTNSRPNMVYIYYSRVDVGANRVNLAIVSRLQAEEVIVLTPPTTLSRPILGIRIGNDAFFSAHALANGGTDSAAIVENVYRNFISSPNVNWVIGGDFNREPSSLVNILESSVRQRVSIIAPNAPTQSSGRTLDYLVAGNSGASAFSAPAIAAILMLANMRSQITSDHIPVNFRRF
Cytolethal distending toxin subunit C 1	MKIYKFMLSILSVCFLNISLQADDDETNFTPLVSIRSLYSGVILSMEDNPSSLIKTNWNLREITLPYIISKDYPFGTVQFVSPVNDNVCLGLSLAGKLTTMSCESTAVGNYGSVFSILPTNTSAVQIEAVAGLNECLSIVNSYASSSMDKFGVRKCIKDPNKNILLENLIVIGSAFMPAKVVR
Cytolethal distending toxin subunit A 2	MNLFKKSLIVAYISILSYSIMSANSNVDPVHGPNRSDDPYNPVPVFYNTPFNSDLVSIMAQNGVVITVWATAPLNWVWGYSARDSVPFGYLRIWRLKLYPKNYVQIVNESTKTCLSAYLSGVVHTTCDVKSAPQFWEMIPFDNGAVQFKNFSDGRCLQTDFERGFKFYNINLTPCVEKNRTNIDQQWMITAPTIKTRSVKEPLNF
Cytolethal distending toxin subunit B 2 (1/2)	MKKFIILALLSASLSFAAIEDYKIATWNMQGSSASTESKWNVNVRQLITGDAAADILMLQESGSIPTTAVNTQRVFQGGTPVDEYTWNLGTNSRPNMVYIYHSRIDVGANRVNLAIVSTRRADNVSIIYP
Cytolethal distending toxin subunit B 2 (2/2)	MASGGPDAPSLIHRVHDSFIGQGGINWVIGGDFNREPSSLLGALEGGLRNRVSIIAPNAPTQSSGRTLDYLVAGNSGTSAFSAPAIAAILMLANMRAQITSDHVPVNFRKF
Cytolethal distending toxin subunit C 2	MKYIYKKIALGLAILISSISLYAIDEPSDYTPIVAIRSLLTGIPITRDDGGKAALGSNWTISEIQLPSRVGKFPFGVVQFVSVIKPGDCLSIDIRDKFSVTRCESTAVGLYGVAFSILPTISSAVQIESIVKRGFCLSVVNPYAEQTIDQIGLKPCVVDENQDIPLENLFNISPAFNQARITR
Cytolethal distending toxin subunit A 3	MTKIIFKHIKNSLILLFCIALFSACSSKTTNVSTQKINPLGSIFGKTDDPDPLNLGDFPTLLTSNFTNPMPTRTPSLLKKVDLPVMNSLTHGPMFSSAFSKPDLNFKQPTISLQGIPPDLFDRTSDFMVIMGANGVVITIWYTSPGNWLWGYSLYESGNLGGYRVWRLILLPNNEVMIVNFNTRTTCINTYKNGVIHSPCNKDNPFQKFTFRPMTNGAVQIYNKATNSCLQTPVNNLFGFDVFGAINLTTKCTDTIDQQWYLLPPPQAGRLFY
Cytolethal distending toxin subunit B 3	MRNVIMIIFIATLGFAKPEDYKIATWNLQGSSAITESKWNISVRQIISGENPADILAVQEAGNLPQTALPTGRSINQGGTIVTEHLWQLGSISRPFQVYIYYAQIDTGANRVNLAIVSRIKADEIIILPPPTVASRPLIGIRIGNDVFFNIHALANGGVDAPAIINSVFDRFRNMPNITWMILGDFNRSPESLRGTLGLETRVRVTFLAPPAPTQRSGGTLDWAIVGNSAGDLVRTTLVAVLMLANLRTHLVSDHFPVNFRKFGDN
Cytolethal distending toxin subunit C 3	MKALAIIFLFVSISFANENITDAFQIRNANTGIPINIKRFSGQFNYQNWFLNDLGVDPKIKKVDKFSNSFPFGYVQFQVAADVKMCLQIAPSGFLALKNCKQDYDSGEFETIFQIIPTSSGAMQLRSLVLKTNECLGTFENPNVPIEDRVGLVRCVLEFFVDIEPKQLFVFSPPLSEAKVIR
Peptidase S8	MKRCICIVAASVLQVCAVSDLELINAQSAYDDGITGSGIKVGIIDGAVRSDHPSLSGKLIEQIYSKDKYGAYTPDFTIDTHGSHVAGIMAGKYINASNPYGVAYDASIYAAQITGHNNIGTLTPPNIYDFFVDKDVSVINNSWNANMYPIVSMQGSTYYVKSLSSRDANFFIRQAYGNSKPSENLSRLSRDKNTLVVFAAGNEGIVSPGLFGTLPYYDESFRSWLVVGALDSANISKDSNGKIIISSKGSPEFSNGLKGTQNYSLVAPGTNINNVNSPYMIRPSFGRVDRNLYTKKSGTSMAAPMVSGAAALVAQKFPFLNGKEIADVLLSTANRDYQAPKVVIKETNGLDSDRNSPYFGTKRNYYAIFYIDNPIPRKDDGSIDKDQINIDLMNAGYDR…
Amino acid ABC transporter	MIKIENLVKNYGNLKVLNSISTEIKKGEVVAIIGPSGGGKSTFLRCINRLEEPTSGHIFINGIDILDPKININKIRQKVSMVFQHFNLFANKTVMQNLTLAPLQTGLYDLKTANDKANELLKKVGLANKANAYPHKLSGGQKQRIAIARSLAMEPDIILFDEPTSALDPEMIGEVLSIMKDVAKDGLTMLVVTHEMGFAKNVANRIFFMDKGIIAVDDTPKNVFENCTNPRLNEFLNKILNH
Amino acid ABC tansporter permease	ILTNLYNEKFLKFIFSIAIIIIGIYYTYPVSITDAQKGAYVDSYFTTLGLTFGGIFIGIVLGFILAFLKFLNIKILSFIIDEYIDIVRGTPVLLQLMIFAFVILATLSDNFYAAVIALGLNSSAYVAEIVRSGINSVDKGQMEAARAMGLSYSVSMRQIIFPQAVKNILPALANEFISLFKETSVVGLIGIFDLTMQSKSLQATLFSPEPILFAGVIYYANVKFFSLLAKLLENRLNKND
NosD, ABC transporter binding protein	MKKLCLFLLIIQASLANPLQDAIDSANPGDIIELGDAKYTGNIIINKAITIDGKNKAVIQGDEKGDVIKIMSSNVSLLNLNIQGSGDSHTTLDSAISCDQANEINIIGNHISDSLFGINFKQCNASVIKDNFITSKNVDLGLRGDAIRLWYSHDNIVENNHILKSRDMVIWYSSNNEIRKNIGEEGRYSLHFMYAGKNLVEDNIFKLNSVGIFFMFSSGSLVRNNQVLNSTGAFGVGIGMKDTSDFVIQNNILSYNARGLYLDQSPFQPGTINKFENNKILYNTVGVQFHATQHKSIFLENDFIGNMEVAINDTPGSKIAKNEWNKNYFDDYEGFDRNKDGIGDLPYQNYTYLDSLWQYHPNLRFFYGSSVISILNFIARLAPFSSQELLITDENPRIK…
Autotransporter domain-containing protein	MKKSDKMVIIALCTFLNSYIFALEPNFEKDLDIINTKSAYEQGITGQDVFIGIFDDDFRLEHSSLNDQILEALTFSDQTKANYWNYNSHGSQVAAIALGAFNNPIMHGVAYNAKGYGMQAPASLDAFNHIKENLDAEYKFFGDPNKNIKIINNSFGDFVFPILHIDATEDFYELTQDEVEDYIIEAMDQTNANSSIIRLSKEKQILNIFAAGNSGISSPSTLASLPHYDQDLNAWLAVGAIDSSKVTKLGDEGFDMSKPFAFTDFSNAFKGTAYFSILTPGEYIWSADSATTNGFVPEQGTSMAAPFATGAAALVSQKFPFLNGKQIGDLLLSTANSNIKLPKMVLKNITNNKSKKLFVSLIYVDNAIPTMADGSLDWTQINKDRIEAGYTDEEIAKFY…
PebA, bifunctional adhesin ABC transporter aspartate glutamate binding protein	MNKFVKGLLILGTGLVFAACSSNTSSDSKEANSNLENIKSKGIFTAGVKDDVPGFGLLNKQTGKIEGFEIDIAKLLSKHILGDENKVKLVSVTAKTRGPMLDNSTLDAVIATFTITDERKKTYDYTTPYYKDAVGLLVRKDGGVNTLKDLEGGTIGVSMSSTSKKSILEAAKNLGIELKFNEYPDYPSIKAALDAKRIDAFSVDKSILLGYIDDNSVILDESFAPQEYGIATRKNDPEFSKYVDEFVIANKSQIDELAKKWGLK
Filamentous hemagglutinin N-terminal domain-containing protein	MRLSTNKLFRLSLSLTLINVLFPCLLVSADLRQRNIIISKSKNTALSSNNTDVININNPSQNGISHNQFDAFDIHKGVIFNNSLEDGISKIGGAIEKNPNLTKNASVIVSEITSKQASQINGILEVFGKKANLVFANENGFSVNGAAFLNTEGVTLSTGKFNDNFLNIDSDARIKIGNSGIIVDGDYFNVISRGIDIAGSIAHYEKGKNLSNINFIAGLNTVDLNNPNSPKISAKLTTQKDKKIDYGIDGKYLGSMYANKVTLISTEEGVGVRHSGVVRSIKDVMVKAKDKVEFQALGVNRNGSISIEAKEIQSSLINADNISLKAEGKITNKGLYRGNEITVNSNSFENAKTVDISKETKDIFKTNQKKSQIYAGTISVNATDKIDNFGSINVLNDIV…
FhaC, filamentous hemagglutinin transporter protein	MKIMKIIFLLLSFLCFLKAENSASIFDLLDKKEQQFYIEKEFDNLEKNQKQERILPLDRDEIKIETYIFKKIEFKNKDNLTAKTDKLLQKYLNTPLNFNDIYNIVKELTNFIFSKGYSTSAIDIEKIDKENQILILDIKYGFVGEVYLNENNNTTRLDFGMPLKNGDKFNIFDLDTGIENLSNGASNVKALIKASKEYGYSDIFVTSDAKPFDFMIDSDNSGDKSTGKTGIHLTYNNPLNINDSIRFSFIKGLLKDMRNESEDIYGVNYTLPVQSYQLNYSLQYSDNKDLIEGYNSNFTRKSTNLRHKATLRKILHRSSNDKFSVYVNFDIKENTNKIDDIFLEISSGKHSSIASGIEYLTTAIGGFLFLNLEYQKGVPFFGGKKDVKDSLYKVEFNKI…
SapA 1, S-layer	MNAIFTANNNAAAATKLDQAEIDKSLKGVTNVENINIISDLETSGDFVFNGYEKVGFNVLGDIVSFATDASKSVNVETTGTITAFTAAGTGKVDVVAGKISALTADSATSVNLTATNDTITLTSANAATSVNLKTSGAAKDATITSANAAKNITIDATGVATITSATAVENLTVKHATNVALNGGMDKLATVTLDNAALTAAIDIKSASTLNLINSSVNGQNISTAAKDVTVNLSGAAAKVKLNTTAATDQTVTLKANATDNSLEFDSATAKTTSVTASGSGKTLVIKGAEVETLVNIDTTAFNGAADVSFGKTGQGGKFSVKTGTGDDKIEFVGTTLTEGSVIDGGAGNDTIAMKSAALTSANFTMIKNIENVAISDAVATADLSSSAFKNIIITTKE…
SapA 2, S-layer	MKSELPNPGSTYDLTEGNDNLKGTDLDDTFNGTTYVGNGTNKSTLSAFDKIDGGAGRDTLNAQVLANNSASDAKLKSEDLVKALAGVTNVESVNIVTDLPNDTAITLNSGSTGMANLALDVLGSKLAGLTTDISGKLNIKVNGSVDALTAANAKSVNVDAVGAVTLTDTKAATNVNVKAAGDVTLTDTEAASSISVDANGAGKVTLTKATNVENLSVKNATNLTITAGGDKLNTVTLENVTLGDSSSAAAAIDFKGATTLNFNNVKMIDGSDSKIAHIKSSAETLNLNFSGKEATFALVTNQVTKVANITANADSNNFLITKEDGDHRDHAALANDSFTTFVIKGNGKELVFDAGDLDKVTSIDASGFNGNAKIVFGDSNGDAIAGLKVSSGAGNDTLV…
CheV, chemotaxis protein	MFDDNILKTGSNEMELVDFRIFKQGKDKVYEGIYGVNVAKVKEIIKMPNLTELPGVPDYIEGIFDLRGVVIPVINLAKWMNIAEPRDNILKPRVIIAEFSDIFIGFIVHEAKRIRRISWKDIEPANFAGGAGSGTLDKSKITGVTRIENDEVLLILDLESIVEELGIYQPKIEMEIDEMRQLSGIALVLDDSLTARRLVGDALAKMGLRVVEAKDGSEGIEKMNDLYSLYKDDLDQNLKVIISDIEMPQMDGFHFAASLKEDKRFANIPIIFNSSLSNEFSEIHGKEAGADGYLTKFNATQLYKEVIKVIDAHKKYIS
CheA, chemotaxis protein	MDDMQEILEDFLVEAFELIEQIDHDLVELEANPEDLELLNRIFRVAHTVKGSSSFLNFDILTKLTHHMEDVLNKARHGDLKITPDIMDVVLESVDMMKALLRSIRDNGSDTSAGISIDDICIRLTAISEGEAPQSSQQETNDAPKQEPKEEEQVDESANDVDVNSLSEAEVEAEIERLLKVRKAEDQARKEQRKNEHHEDPKPAPKPEPAPSKPAASETKNAPAQSSGSAIEQTIRVEVKRLDNLMNLIGELVLGKNRLLKIYDDVEERYEGEKFLEELNQVVSALSLVTTDIQLAVMKTRMLPIAKVFNKFPRMVRDLSRELGKQIDLEISGEETELDKSIVEEIGDPLVHIIRNSCDHGIEDPKDRAQAGKPEKGVIQLKAYNEGNHIVVEIVDDGK…
CheY, chemotaxis protein	MKLLVVDDSSTMRRIIKNTLQRLGHKDILEAEHGLEAWGLLEQNPDIGVLITDWNMPEMNGLELVKKVRAEQKYENMPIIMVTTEGGKAEVITALKAGVNNYIVKPFTPQVLKEKLEDVLN
GmhA, phosphoheptose isomerase 1	MSIFLNELEAHKETLNMVYELNENVLKACEMVVETLKNGGKVLICGNGGSAADSQHFAAELTGRYKTERTPLAGIALSTDTSALTAIGNDYGYDEVFARQTAALGRRGDILIGISTSGNSANVLKALKTARQNGLKTLGLSGKSGGAMNDLCDLNLIIPANDTARIQEMHILVIHTICGAVDLAYK
TufA, elongation factor Tu	MAKEKFSRNKPHVNIGTIGHVDHGKTTLTAAISAVLSRRGLAELKDYDNIDNAPEEKERGITIATSHIEYETENRHYAHVDCPGHADYVKNMITGAAQMDGAILVVSAADGPMPQTREHILLSRQVGVPYIVVFMNKADMVDDAELLELVEMEIRELLSEYDFPGDDTPIISGSALQALEEAKAGNDGEWSAKIMDLMAAVDSYIPTPVRATDKDFLMPIEDVFSISGRGTVVTGRIEKGIVKVGDTIEIVGIRDTQTTTVTGVEMFRKEMDQGEAGDNVGVLLRGTKKEDVERGMVLCKPKSITPHTKFEGEVYILTKEEGGRHTPFFNNYRPQFYVRTTDVTGSITLPEGTEMVMPGDNLKITVELINPVALEDGTRFAIREGGRTVGSGVVSKIIA
PseB, UDP GlcNAc specific C4,6 dehydratase C5 epimerase	MFNGKNILITGGTGSFGKKYTQILLQNYKPNKIIIYSRDELKQYEMASEFGQKCMRYFIGDVRDEKRLKTAMNGVDYVIHAAAMKHVPIAEYNPMECIKTNISGAQNVINSSLECGVQKVIALSTDKACNPVNLYGATKLASDKLFIAANNIAGSKPTRFSVVRYGNVVGSRGSVVPLFKKLIKNGAKELPITDTRMTRFWITLENGVKFVLKNFERMQGGELFIPKIPSMKMIDLAKALAPNLDIKVIGIRPGEKLHETMISKDDAHLTYEFSDHYVITPSIQFLTEPNFSQNLILEKGIKVDDEFEYSSDKNEAWLDANGLNTMLESVQ
FlhA, flagellar biosynthesis protein	MVAPFLAPFVKAKSLTVVFVIIAILAIIIVPLPSPVLDFFLALSLSISVLIILISIYIPKPTDLSTFPTLILIITLFRLSLNIATTRMILSEGHNGPEAVSEIIASFGQFVVGGNYVIGIIVFCILVLINFMVVTKGSTRVSEVQARFTLDAMPGKQMAIDADLNAGLIDEQTARSRRQEIIGEANFYGAMDGSSKFIKGDAVAGIIITIINIIGGFLIGTFQHDLDMANAAQTYTILTIGDGLVSQIPGLITSTATAIIITRASKDEDNFAEGVISQLLGEYKTLLIVGFILFVFALVPGLPTFSLGFMAILFLSIGYIMKQTEEGNLDFSNINKDEKKPQKQGSSTSADTGGDIKPAKKSEEEIAKEEQIKIDDILKIEILELDLGYGLLKLADGDL…
FliP, flagellar biosynthetic protein	MKLFFLIFFGFVTGFAAETVTIPTINLNLSAPDTPQQLVTSLNVLIVLTLLALAPSLIFVMTSFLRLIIVFSFLRQAMGTQQMPPTNVLISLALILTFFIMEPVAKQSYNEGIKPYLEEKIGYQDAFALGAKPFKEFMVRNTREKDLALFYRIRALPNPNTVDDIPFTIAAPAFIISELKTAFEIGFLLYLPFLVIDMVVSSVLMSMGMMMLPPVMISLPFKLLIFVLVDGWNLLIGNLVASFK
FliQ, flagellar biosynthetic protein	MQGDLIGLGVETFKLALLISLPMLLAGLIAGLIISIFQATTQINEMTLSFVPKIILVVVIIIFLMPWMMNQMIEFTARILNMIPTFIQ
FlgC, flagellar basal-body rod protein	MAYLSDFDISGYGLSAQRFRMNVISSNIANANTTRTAEGGPYRRREVIFKAIEFDKELNKSINSKNDFLKNENPLNDPDAPEFPKPALMSVVVDKIVRDDKDFKLKYDPTHPDADAKGYIMLPNINPVIEMADLIEATRAYQANVSAFQSAKSIATSAIELLKG
FlgG, flagellar basal-body rod protein	MIRSLYTAATGMVAQQTQIDTTSHNIANVNTIGYKKNRAEFADLMYQTMQYAGTPTSTTTMSPTGMEVGLGVRPTAITKVFGQGYFKETGNNLDMVIAGNGFFQIQLPDGTTAYTRNGAFKLDGDGNIVNSDGYRLLPEMNIPADATQISVGVDGTVSVLQPGNQEMTQIGQIELANFINPSGLHAMGDNNFLETAASGAPNIGNGGTDGFGQIKQGFVEMSNVQLVEEMTDLITGQRAYEANSKAITTADEMLQTVNQLKR
FliG, flagellar motor switch protein	MTKLNEQQKMIYDDLSMPEKVAILLIQLGEDATTLVFSHMDIDVITEISRYIASAKTIDKTVAAAVLEEFYALMQSNQYMKSGGIEYAKEILFRTFGPEIAQKIMDKLQKSMETTKSFGYLSQVRPQQLADFIVKEHPQTIALIVAHMDATSAAETLVYFPDDLRSEVIIRMANLGDISPSVVKRVSTVLESKLESLTSYKVEVGGPRAVAEVLNRLGQKASKSTIGIIEQSDPSLAVTIKEMMFTFEDINTLDNNAIREILKVVDKKDLMVGLKGSGEELKQKFLANMSQRASEAFVEEMQFLGAVRVKEVEEAQRRVVELVQKLAEEGVFQVGESDEMIE
FliN, flagellar motor switch protein	MSDEELSPNGLFHGYDELLDIGVEFISELGTTSITVKELLKLEVGSVIDLEKPAGESVELYINNRIFGKGEVMVYEKNLAIRINEILDSKSVIQYFKRELL
FliM, flagellar motor switch protein	MADILSQEEIDALLQVVDEDGDAAVVDTTPHPEDQKQVVIYDFKRPNRVSKEQLRAIKGIHDKLARNLASQISSIMRSIVEIRLHSVDQMTYGEFLMSLPSPTSFNVFSIKPLDGNCVLEINPSIAFPMIDRLLGGNGDGFESNRELTDIEINLLDAILRIMMQRLKESWSMITDMYPNVEAKESSPNVVQIVSQNEIVIMVVMEIIIGNSSGMINICYPVIYLEPILSRLANRDIMLGETSAKKSRNKELKTLIGRAEVLYEAILGRTVISVNEFLNLQEGDILRLDKSADDKAIVCIDKKDVFLAQIGLHRFRKSIKIEELIKTDKDEIKNILEQYEEERKAKLMAYQEETEETEEEEDDE
FlgP, flagellar motility	MKSLIFALLVVGVFVGCAAFTPEPKTQDVVVQKVDKDDLREIIKNDKMLAGMEINPEAIFSAVGEGIPPIDTVSPAQARALAKRSAVADAYRQLASKLYGVKINAKDTVKDAMLRDSVIETRVTGLIKNAAIINQDFKDGLFRVEMELKIDKDKWQELFAY
FlgR, sigma 54 associated transcriptional activator	MNVVIVEDDINMRKSLEIALGDYDEFNIKSYKSATEALKKLEDNTDIIVTDINMPGIDGLEFIKELGGKFDVIIMTGNATLNRAIQSVRLGVKDFLTKPFDVETLVTAIKRTKTLSSKQSIKQDSAAVQEGSFLSTSPNLQKALNIAKRAAITDVSVMIMGESGVGKELFSKFIHENSKRKNEPFMAINMAAIPENLLESELYGYEKGAFTDATATKKGLFELANGGTLFLDEIGEMPLNLQPKLLRAIQEREIVRVGASKPIKIDVRIISATNANLEKKVKEGEFREDLFYRLNTVPLFVPPLRERKDEILGIANSVLQRVCIGYELGEKSFSDEAMSELLSYDYPGNIRELISIVERAAILSEQTNISKDDLFIYAKR
FliL, flagellum-specific ATP synthase	MSLENIKSKLSKSKSLSSIFGIITKITTNNMEITGLRPSIGDIVRIISIDGNKNELGMVTGLNQTGASVSPFGFVEGFKIGDRVYASDQGMSIPVGESLLGRVVDPFMNPKDSKGAIEATTYVPIMQMPIPAMKRGLINEPFSVGVKTIDGLLTCGKGQKLGIFAGSGVGKSTLMGMIVKNSVAPIKVVALIGERGREVPEFIEKNLNGDLSNTVIIVATSDDSPLMRKYGAFCAMSVAEYFKSSGRDVLFIMDSVTRFAMAQREIGLALGEPPTSKGYPPSVLTILPQLMERAGKEEGKGSITAFFTVLVEGDDMSDPIADQSRSILDGHIVLSRELTDFGIYPPINILNSASRVMGDVTSKEHRANASKFKRLFSMLKENEVLIRIGAYQKGIDKEL…
